# Supplementary material for: Transcriptome analysis in primary colorectal cancer tissues from patients with and without liver metastases using next‐generation sequencing
Source: Cancer Med. 2017 Jul 26;6(8):1976–87. doi: 10.1002/cam4.1147 (PMC5548889; doi:10.1002/cam4.1147)
Supplement: Supplementary file 1 — Table S1. Potential target DEGs [file CAM4-6-1976-s001.xlsx]

## Sheet: 工作表1
GeneID	geneLength	Means-C	Means-T	log2Ratio(T/C)	Up-Down-Regulation(T/C)	Probability	Symbol	Description	KEGG Orthology	GO Component	GO Function	GO Process	Blast nr
3236	1814	0.783333	18.4367	4.55681	Up	0.852999	HOXD10	homeobox D10	K09295|1|0.0|689|pps:100992978|homrobox protein Hox-D10;K09296|2|0.0|687|cfa:609973|homeobox protein HoxA/C/D11	GO:0043231//intracellular membrane-bounded organelle	GO:0001071//nucleic acid binding transcription factor activity;GO:0003677//DNA binding	GO:0048666//neuron development;GO:0007626//locomotory behavior;GO:0006366//transcription from RNA polymerase II promoter;GO:0048562//embryonic organ morphogenesis;GO:0014706//striated muscle tissue development;GO:0035108//limb morphogenesis;GO:0003002//regionalization;GO:0050877//neurological system process;GO:0021522//spinal cord motor neuron differentiation	gi|397489133|ref|XP_003815589.1|/0/PREDICTED: homeobox protein Hox-D10 [Pan paniscus]
645864	1363	1.19667	26	4.44142	Up	0.872103	MAGEB17	MAGE family member B17	K12464|1|4e-37|158|bacu:103008967|melanoma-associated antigen D1	-	-	-	gi|544519618|ref|XP_005593106.1|/7.08892e-147/PREDICTED: melanoma-associated antigen B17-like [Macaca fascicularis]
79799	2972	1.43333	29.17	4.34704	Up	0.876031	UGT2A3	UDP glucuronosyltransferase family 2 member A3	K00699|1|0.0|602|hsa:79799|glucuronosyltransferase [EC:2.4.1.17]	GO:0031224//intrinsic component of membrane;GO:0031224//intrinsic component of membrane	GO:0008194//UDP-glycosyltransferase activity;GO:0008194//UDP-glycosyltransferase activity	GO:0019585//glucuronate metabolic process;GO:0019585//glucuronate metabolic process	gi|193211427|ref|NP_079019.3|/0/UDP-glucuronosyltransferase 2A3 precursor [Homo sapiens]
3237	1463	0.923333	17	4.20254	Up	0.834205	HOXD11	homeobox D11	K09296|1|1e-117|425|hsa:3237|homeobox protein HoxA/C/D11	-	-	-	gi|23510368|ref|NP_067015.2|/6.41498e-117/homeobox protein Hox-D11 [Homo sapiens]
7367	2099	3.20667	43.87	3.77409	Up	0.87365	UGT2B17	UDP glucuronosyltransferase family 2 member B17	K00699|1|0.0|1066|hsa:7367|glucuronosyltransferase [EC:2.4.1.17]	GO:0031090//organelle membrane;GO:0043231//intracellular membrane-bounded organelle;GO:0031224//intrinsic component of membrane	GO:0008194//UDP-glycosyltransferase activity;GO:0005501//retinoid binding	GO:0006629//lipid metabolic process;GO:0019585//glucuronate metabolic process	gi|4507821|ref|NP_001068.1|/0/UDP-glucuronosyltransferase 2B17 precursor [Homo sapiens]
54905	2354	8.24667	88.85	3.42949	Up	0.87723	CYP2W1	cytochrome P450 family 2 subfamily W member 1	K07423|1|0.0|949|hsa:54905|cytochrome P450, family 2, subfamily W, polypeptide 1	GO:0031090//organelle membrane	GO:0046906//tetrapyrrole binding;GO:0046914//transition metal ion binding;GO:0016491//oxidoreductase activity	GO:0044237//cellular metabolic process;GO:0044710	gi|64368472|ref|NP_060251.2|/0/cytochrome P450 2W1 precursor [Homo sapiens]
126	1769	5.92	60.0933	3.34354	Up	0.868053	ADH1C	alcohol dehydrogenase 1C (class I), gamma polypeptide	K13951|1|0.0|525|ptr:744176|alcohol dehydrogenase 1/7 [EC:1.1.1.1]	GO:0044444//cytoplasmic part;GO:0044444//cytoplasmic part	GO:0046914//transition metal ion binding;GO:0036094//small molecule binding;GO:0004022//alcohol dehydrogenase (NAD) activity;GO:0046914//transition metal ion binding;GO:0036094//small molecule binding;GO:0004022//alcohol dehydrogenase (NAD) activity	GO:0006067//ethanol metabolic process;GO:0044237//cellular metabolic process;GO:0006067//ethanol metabolic process;GO:0044237//cellular metabolic process	gi|332819860|ref|XP_001167004.2|/0/PREDICTED: alcohol dehydrogenase 1C isoform 2 [Pan troglodytes]
1152	1475	91.3867	913.32	3.32106	Up	0.889212	CKB	creatine kinase B	K00933|1|0.0|739|ptr:453185|creatine kinase [EC:2.7.3.2]	GO:0043231//intracellular membrane-bounded organelle;GO:0044444//cytoplasmic part	GO:0032550;GO:0016301//kinase activity	GO:0007417//central nervous system development;GO:0006575//cellular modified amino acid metabolic process;GO:0030320//cellular monovalent inorganic anion homeostasis	gi|21536286|ref|NP_001814.2|/0/creatine kinase B-type [Homo sapiens]
29986	1416.25	2.13667	20.7833	3.28199	Up	0.815845	SLC39A2	solute carrier family 39 member 2	K14709|1|2e-131|471|pps:100985679|solute carrier family 39 (zinc transporter), member 1/2/3	GO:0043231//intracellular membrane-bounded organelle;GO:0016021//integral component of membrane	GO:0046915//transition metal ion transmembrane transporter activity	GO:0044763;GO:0000041//transition metal ion transport	gi|156415986|ref|NP_055394.2|/1.5134e-131/zinc transporter ZIP2 isoform a [Homo sapiens]
5121	566	4.34	29.6867	2.77405	Up	0.814464	PCP4	Purkinje cell protein 4	-	GO:0044444//cytoplasmic part;GO:0043231//intracellular membrane-bounded organelle	GO:0005515//protein binding	GO:0007399//nervous system development	gi|48762918|ref|NP_006189.2|/4.15682e-27/Purkinje cell protein 4 [Homo sapiens]
26793	71	5.52	37.07	2.74751	Up	0.824331	SNORD56	small nucleolar RNA, C/D box 56	-	-	-	-	-
9058	2406.11	5.41667	35.6533	2.71856	Up	0.821722	SLC13A2	solute carrier family 13 member 2	K14445|1|0.0|1022|ggo:101133647|solute carrier family 13 (sodium-dependent dicarboxylate transporter), member 2/3/5	GO:0016021//integral component of membrane;GO:0016021//integral component of membrane;GO:0016021//integral component of membrane	GO:0017153//sodium:dicarboxylate symporter activity;GO:0017153//sodium:dicarboxylate symporter activity;GO:0017153//sodium:dicarboxylate symporter activity	GO:0044763;GO:0030001//metal ion transport;GO:0044763;GO:0030001//metal ion transport;GO:0044763;GO:0030001//metal ion transport	gi|4506979|ref|NP_003975.1|/0/solute carrier family 13 member 2 isoform b [Homo sapiens]
10481	3047	4.80333	31.06	2.69295	Up	0.814229	HOXB13	homeobox B13	K09298|1|2e-75|286|cmk:103183162|homeobox protein HoxA/C/D13	GO:0043234//protein complex	GO:0001071//nucleic acid binding transcription factor activity;GO:0003677//DNA binding	GO:0048545//response to steroid hormone;GO:0048646//anatomical structure formation involved in morphogenesis;GO:0040007//growth;GO:0002070//epithelial cell maturation;GO:0060442//branching involved in prostate gland morphogenesis;GO:0010467//gene expression;GO:0006950//response to stress	gi|488527225|ref|XP_004455434.1|/1.84464e-165/PREDICTED: homeobox protein Hox-B13 isoform 1 [Dasypus novemcinctus]
84366	403	17.5433	108.323	2.62635	Up	0.846924	PRAC1	prostate cancer susceptibility candidate 1	-	GO:0043231//intracellular membrane-bounded organelle	-	-	gi|14150227|ref|NP_115767.1|/9.88279e-26/small nuclear protein PRAC1 [Homo sapiens]
120400	1990	4.86	28.8767	2.57088	Up	0.802709	NXPE1	neurexophilin and PC-esterase domain family member 1	-	-	-	-	gi|160014059|sp|Q8N323.2|NXPE1_HUMAN/0/RecName: Full=NXPE family member 1; AltName: Full=Protein FAM55A; Flags: Precursor [Homo sapiens]
285704	4601	4.87667	28.8067	2.56244	Up	0.802148	RGMB	repulsive guidance molecule family member b	K06766|1|0.0|857|mcf:102119253|neogenin;K06847|1|0.0|857|mcf:102119253|RGM domain family	-	-	-	gi|544438431|ref|XP_005557491.1|/0/PREDICTED: RGM domain family member B isoform X1 [Macaca fascicularis]
723778	96	221.23	1214.67	2.45695	Up	0.848304	MIR650	microRNA 650	-	-	-	-	-
6649	1546	52.9367	286.46	2.43599	Up	0.84364	SOD3	superoxide dismutase 3, extracellular	K16627|1|4e-126|454|mcf:102128703|superoxide dismutase, Cu-Zn family [EC:1.15.1.1]	-	-	-	gi|119613229|gb|EAW92823.1|/7.37578e-135/superoxide dismutase 3, extracellular [Homo sapiens]
1056	2386	9.64	44.42	2.2041	Up	0.800593	CEL	carboxyl ester lipase	K12298|1|0.0|1507|hsa:1056|bile salt-stimulated lipase [EC:3.1.1.3 3.1.1.13]	-	-	-	gi|148536848|ref|NP_001798.2|/0/bile salt-activated lipase precursor [Homo sapiens]
10637	1644	57.2633	262.947	2.19909	Up	0.828207	LEFTY1	left-right determination factor 1	K04668|1|0.0|692|hsa:10637|left-right determination factor	GO:0031091//platelet alpha granule;GO:0044421	GO:0005126//cytokine receptor binding	GO:0007599//hemostasis;GO:0007178//transmembrane receptor protein serine/threonine kinase signaling pathway;GO:0006366//transcription from RNA polymerase II promoter;GO:0040007//growth;GO:0009855//determination of bilateral symmetry;GO:0006887//exocytosis;GO:0009887//organ morphogenesis;GO:0001775//cell activation	gi|10337603|ref|NP_066277.1|/0/left-right determination factor 1 preproprotein [Homo sapiens]
7089	2567.32	13.1933	59.2467	2.16692	Up	0.807821	TLE2	transducin like enhancer of split 2	K04497|1|0.0|838|dre:30206|groucho	GO:0031981//nuclear lumen;GO:0031981//nuclear lumen;GO:0031981//nuclear lumen	GO:0005488;GO:0003712//transcription cofactor activity;GO:0005488;GO:0003712//transcription cofactor activity;GO:0005488;GO:0003712//transcription cofactor activity	GO:0030178//negative regulation of Wnt signaling pathway;GO:0006351//transcription, DNA-templated;GO:0009653//anatomical structure morphogenesis;GO:0030178//negative regulation of Wnt signaling pathway;GO:0006351//transcription, DNA-templated;GO:0009653//anatomical structure morphogenesis;GO:0030178//negative regulation of Wnt signaling pathway;GO:0006351//transcription, DNA-templated;GO:0009653/…	gi|21361151|ref|NP_003251.2|/0/transducin-like enhancer protein 2 isoform 1 [Homo sapiens]
55007	3003.15	18.0167	75.3767	2.06479	Up	0.806448	FAM118A	family with sequence similarity 118 member A	K12581|1|7e-23|90.9|nle:100584332|CCR4-NOT transcription complex subunit 7/8;K17985|3|4e-21|106|hsa:55626|activating molecule in BECN1-regulated autophagy protein 1;K11447|4|5e-17|62.4|ptr:449579|histone demethylase [EC:1.14.11.-]	GO:0031224//intrinsic component of membrane;GO:0031224//intrinsic component of membrane	-	-	gi|578837292|ref|XP_006724338.1|/0/PREDICTED: protein FAM118A isoform X12 [Homo sapiens]
1282	6545	125.31	31.06	-2.01237	Down	0.810475	COL4A1	collagen type IV alpha 1	K04520|1|1e-71|274|hsa:1282|amyloid beta A4 protein;K05719|1|1e-71|274|hsa:1282|integrin beta 1;K06237|1|1e-71|274|hsa:1282|collagen, type IV, alpha;K06256|1|1e-71|274|hsa:1282|CD44 antigen;K06493|1|1e-71|274|hsa:1282|integrin beta 3;K06591|1|1e-71|274|hsa:1282|integrin beta 8	-	-	GO:0044699	gi|148744327|gb|AAI42627.1|/5.42238e-70/COL4A1 protein [Homo sapiens]
55600	1209	126.437	31.04	-2.02621	Down	0.812113	ITLN1	intelectin 1	K17527|1|0.0|676|hsa:55600|intelectin	GO:0031224//intrinsic component of membrane;GO:0005903//brush border	-	GO:0051707//response to other organism;GO:0001932//regulation of protein phosphorylation;GO:0010828//positive regulation of glucose transport	gi|31542986|ref|NP_060095.2|/0/intelectin-1 precursor [Homo sapiens]
2537	837.26	207.447	47.0167	-2.1415	Down	0.82308	IFI6	interferon alpha inducible protein 6	-	-	-	-	gi|13259550|ref|NP_075011.1|/1.75036e-58/interferon alpha-inducible protein 6 isoform c precursor [Homo sapiens]
23213	4862.77	41.43	8.69333	-2.25269	Down	0.800768	SULF1	sulfatase 1	K14607|1|0.0|1174|hsa:23213|extracellular sulfatase Sulf [EC:3.1.6.-]	GO:0044431//Golgi apparatus part;GO:0044425;GO:0044421;GO:0044431//Golgi apparatus part;GO:0044425;GO:0044421;GO:0044431//Golgi apparatus part;GO:0044425;GO:0044421;GO:0044431//Golgi apparatus part;GO:0044425;GO:0044421;GO:0044431//Golgi apparatus part;GO:0044425;GO:0044421	GO:0008484//sulfuric ester hydrolase activity;GO:0046872//metal ion binding;GO:0008484//sulfuric ester hydrolase activity;GO:0046872//metal ion binding;GO:0008484//sulfuric ester hydrolase activity;GO:0046872//metal ion binding;GO:0008484//sulfuric ester hydrolase activity;GO:0046872//metal ion binding;GO:0008484//sulfuric ester hydrolase activity;GO:0046872//metal ion binding	GO:0001525//angiogenesis;GO:0002062//chondrocyte differentiation;GO:0006029//proteoglycan metabolic process;GO:0051093//negative regulation of developmental process;GO:0016055//Wnt signaling pathway;GO:0012501//programmed cell death;GO:0030198//extracellular matrix organization;GO:0001935//endothelial cell proliferation;GO:0014831//gastro-intestinal system smooth muscle contraction;GO:0001819//po…	gi|46249932|gb|AAH68565.1|/0/SULF1 protein [Homo sapiens]
7031	508	414.77	85.61	-2.27646	Down	0.834562	TFF1	trefoil factor 1	K01176|1|1e-06|54.3|cin:100183623|alpha-amylase [EC:3.2.1.1]	GO:0044421	GO:0005102//receptor binding	GO:0010669//epithelial structure maintenance;GO:0043627//response to estrogen;GO:0044238//primary metabolic process;GO:0010038//response to metal ion	gi|332263362|ref|XP_003280716.1|/7.27924e-50/PREDICTED: trefoil factor 1 [Nomascus leucogenys]
5095	2543.57	49.3733	9.78333	-2.33533	Down	0.81451	PCCA	propionyl-CoA carboxylase alpha subunit	K01965|1|0.0|1326|hsa:5095|propionyl-CoA carboxylase alpha chain [EC:6.4.1.3]	GO:0044429;GO:0044429;GO:0044429	GO:0019842//vitamin binding;GO:0043169//cation binding;GO:0032550;GO:0016879//ligase activity, forming carbon-nitrogen bonds;GO:0005515//protein binding;GO:0016421//CoA carboxylase activity;GO:0019842//vitamin binding;GO:0043169//cation binding;GO:0032550;GO:0016879//ligase activity, forming carbon-nitrogen bonds;GO:0005515//protein binding;GO:0016421//CoA carboxylase activity;GO:0019842//vitamin…	GO:0001897;GO:0009062//fatty acid catabolic process;GO:0001897;GO:0009062//fatty acid catabolic process;GO:0001897;GO:0009062//fatty acid catabolic process	gi|65506442|ref|NP_000273.2|/0/propionyl-CoA carboxylase alpha chain, mitochondrial isoform a precursor [Homo sapiens]
563	1278	84.5933	16.35	-2.37125	Down	0.829132	AZGP1	alpha-2-glycoprotein 1, zinc-binding	K06458|1|5e-53|210|acs:100559978|CD8A antigen, alpha polypeptide;K06459|1|5e-53|210|acs:100559978|CD8B antigen, beta polypeptide;K06751|1|5e-53|210|acs:100559978|major histocompatibility complex, class I	GO:0042611	GO:0004518//nuclease activity;GO:0008565//protein transporter activity	GO:0008283//cell proliferation;GO:0002376//immune system process;GO:0022610	gi|4502337|ref|NP_001176.1|/4.44006e-172/zinc-alpha-2-glycoprotein precursor [Homo sapiens]
5552	1270	98.3067	18.14	-2.43811	Down	0.834736	SRGN	serglycin	K06256|1|7e-27|123|hsa:5552|CD44 antigen;K06849|1|7e-27|123|hsa:5552|proteoglycan peptide core protein	GO:0005764//lysosome;GO:0031091//platelet alpha granule;GO:0044421;GO:0005764//lysosome;GO:0031091//platelet alpha granule;GO:0044421	GO:0005515//protein binding;GO:0005515//protein binding	GO:0009888//tissue development;GO:0007599//hemostasis;GO:0050663//cytokine secretion;GO:0012501//programmed cell death;GO:0051604//protein maturation;GO:0033379;GO:0030279//negative regulation of ossification;GO:0006887//exocytosis;GO:0033368//protease localization to mast cell secretory granule;GO:0001775//cell activation;GO:0009888//tissue development;GO:0007599//hemostasis;GO:0050663//cytokine…	gi|45935371|ref|NP_002718.2|/1.23304e-65/serglycin precursor [Homo sapiens]
790952	3153	45.57	8.29	-2.45864	Down	0.817725	ESRG	embryonic stem cell related (non-protein coding)	K06743|1|2e-09|67.4|pps:100979941|natural cytotoxicity triggering receptor 3;K16349|1|2e-09|67.4|pps:100979941|natural cytotoxicity triggering receptor 3 ligand 1	-	-	-	gi|527504048|sp|Q1W209.2|HESRG_HUMAN/2.62401e-122/RecName: Full=Embryonic stem cell-related gene protein; Short=hES cell-related gene protein
1306	5422	29.9267	5.27333	-2.50464	Down	0.801336	COL15A1	collagen type XV alpha 1	K08135|1|0.0|1880|hsa:1306|collagen, type XV, alpha	-	-	-	gi|116008152|ref|NP_001846.3|/0/collagen alpha-1(XV) chain precursor [Homo sapiens]
7076	931	773.177	129.337	-2.57967	Down	0.85601	TIMP1	TIMP metallopeptidase inhibitor 1	K16451|1|2e-110|400|pon:100172253|metallopeptidase inhibitor 1	GO:0031091//platelet alpha granule;GO:0005578//proteinaceous extracellular matrix	GO:0043169//cation binding;GO:0004866//endopeptidase inhibitor activity	GO:0048469//cell maturation;GO:0030336//negative regulation of cell migration;GO:0009611//response to wounding;GO:0007599//hemostasis;GO:0008283//cell proliferation;GO:0006915//apoptotic process;GO:0006887//exocytosis;GO:0022411;GO:0006509//membrane protein ectodomain proteolysis;GO:0044092//negative regulation of molecular function;GO:0001775//cell activation;GO:0043062//extracellular structure …	gi|397481933|ref|XP_003812191.1|/9.19958e-112/PREDICTED: metalloproteinase inhibitor 1 isoform 2 [Pan paniscus]
1116	1867	27.17	4.49333	-2.59616	Down	0.803179	CHI3L1	chitinase 3 like 1	K17523|1|0.0|772|hsa:1116|chitinase-3-like protein 1/2	GO:0043231//intracellular membrane-bounded organelle;GO:0044421;GO:0031012//extracellular matrix	GO:0005198//structural molecule activity;GO:0097367//carbohydrate derivative binding;GO:0004553//hydrolase activity, hydrolyzing O-glycosyl compounds	GO:0001501//skeletal system development;GO:0001525//angiogenesis;GO:0009605//response to external stimulus;GO:0032637//interleukin-8 production;GO:0032147//activation of protein kinase activity;GO:0034612//response to tumor necrosis factor;GO:0030323//respiratory tube development;GO:0006026;GO:0043410//positive regulation of MAPK cascade;GO:0006952//defense response	gi|144226251|ref|NP_001267.2|/0/chitinase-3-like protein 1 precursor [Homo sapiens]
5265	3261.42	419.063	67.04	-2.64407	Down	0.856457	SERPINA1	serpin peptidase inhibitor, clade A (alpha-1 antiproteinase, antitrypsin), member 1	K03984|1|0.0|834|hsa:5265|alpha-1-antitrypsin	-	-	-	gi|441666366|ref|XP_004091887.1|/0/PREDICTED: alpha-1-antitrypsin [Nomascus leucogenys]
6288	586.51	95.35	15.2267	-2.64663	Down	0.845961	SAA1	serum amyloid A1	K17310|1|2e-69|263|pon:100446128|serum amyloid A protein	GO:0034358//plasma lipoprotein particle;GO:0034358//plasma lipoprotein particle;GO:0034358//plasma lipoprotein particle	GO:0005102//receptor binding;GO:0005102//receptor binding;GO:0005102//receptor binding	GO:0001775//cell activation;GO:0002526//acute inflammatory response;GO:0032732//positive regulation of interleukin-1 production;GO:0050663//cytokine secretion;GO:0007155//cell adhesion;GO:0030595//leukocyte chemotaxis;GO:0051480//regulation of cytosolic calcium ion concentration;GO:0001775//cell activation;GO:0002526//acute inflammatory response;GO:0032732//positive regulation of interleukin-1 pr…	gi|40316910|ref|NP_954630.1|/9.56725e-67/serum amyloid A-1 protein preproprotein [Homo sapiens]
5341	2866	31.9167	5.04333	-2.66186	Down	0.81451	PLEK	pleckstrin	K06082|1|4e-07|59.7|cin:100177029|FERM, RhoGEF and pleckstrin domain protein 2;K18441|2|3e-06|57.0|cfa:481270|cytohesin;K04456|3|8e-06|55.5|lgi:LOTGIDRAFT_166759|RAC serine/threonine-protein kinase [EC:2.7.11.1]	GO:0001726//ruffle;GO:0044444//cytoplasmic part	GO:0019901//protein kinase binding;GO:0042802//identical protein binding;GO:0043168//anion binding;GO:0008289//lipid binding	GO:0030097//hemopoiesis;GO:0007186//G-protein coupled receptor signaling pathway;GO:0010543//regulation of platelet activation;GO:0051017//actin filament bundle assembly;GO:0006650//glycerophospholipid metabolic process;GO:0030030//cell projection organization;GO:0008361//regulation of cell size;GO:0031334//positive regulation of protein complex assembly;GO:0002576//platelet degranulation;GO:0019…	gi|156616273|ref|NP_002655.2|/0/pleckstrin [Homo sapiens]
4070	2080	34.65	5.44333	-2.67029	Down	0.818833	TACSTD2	tumor-associated calcium signal transducer 2	K17288|1|7e-175|603|nle:100585607|tumor-associated calcium signal transducer 2	GO:0016323//basolateral plasma membrane;GO:0016021//integral component of membrane;GO:0044444//cytoplasmic part	-	GO:0010771//negative regulation of cell morphogenesis involved in differentiation;GO:0042127//regulation of cell proliferation;GO:0010631//epithelial cell migration;GO:0001657//ureteric bud development;GO:0050953//sensory perception of light stimulus;GO:0032232//negative regulation of actin filament bundle assembly;GO:0007165//signal transduction;GO:0040013//negative regulation of locomotion;GO:0…	gi|332232008|ref|XP_003265191.1|/3.63109e-174/PREDICTED: tumor-associated calcium signal transducer 2 [Nomascus leucogenys]
3678	4461	49.6967	7.79333	-2.67284	Down	0.832583	ITGA5	integrin subunit alpha 5	K03161|1|0.0|1915|ptr:451958|tumor necrosis factor ligand superfamily member 5;K06257|1|0.0|1915|ptr:451958|syndecan 1;K06484|1|0.0|1915|ptr:451958|integrin alpha 5;K06550|1|0.0|1915|ptr:451958|L1 cell adhesion molecule;K16338|1|0.0|1915|ptr:451958|syndecan 4;K16493|1|0.0|1915|ptr:451958|protocadherin alpha	GO:0009986//cell surface;GO:0001726//ruffle;GO:0005924//cell-substrate adherens junction;GO:0043234//protein complex;GO:0005887//integral component of plasma membrane	GO:0005172//vascular endothelial growth factor receptor binding;GO:0043169//cation binding	GO:0001934//positive regulation of protein phosphorylation;GO:0007166//cell surface receptor signaling pathway;GO:0007599//hemostasis;GO:0007611//learning or memory;GO:0043066//negative regulation of apoptotic process;GO:0016337//single organismal cell-cell adhesion;GO:0034329//cell junction assembly;GO:0044319//wound healing, spreading of cells;GO:0009967//positive regulation of signal transduct…	gi|119617187|gb|EAW96781.1|/0/integrin, alpha 5 (fibronectin receptor, alpha polypeptide), isoform CRA_b [Homo sapiens]
3687	4720	27.3567	4.28333	-2.67509	Down	0.806857	ITGAX	integrin subunit alpha X	K06462|1|0.0|2220|hsa:3687|integrin alpha X;K06581|1|0.0|2220|hsa:3687|intercellular adhesion molecule 4	GO:0043231//intracellular membrane-bounded organelle;GO:0009986//cell surface;GO:0005887//integral component of plasma membrane;GO:0043231//intracellular membrane-bounded organelle;GO:0009986//cell surface;GO:0005887//integral component of plasma membrane	GO:0043169//cation binding;GO:0043168//anion binding;GO:0005515//protein binding;GO:0005539//glycosaminoglycan binding;GO:0043169//cation binding;GO:0043168//anion binding;GO:0005515//protein binding;GO:0005539//glycosaminoglycan binding	GO:0016337//single organismal cell-cell adhesion;GO:0014004//microglia differentiation;GO:0007166//cell surface receptor signaling pathway;GO:0007599//hemostasis;GO:0042098//T cell proliferation;GO:0002252;GO:0009653//anatomical structure morphogenesis;GO:0030595//leukocyte chemotaxis;GO:0016337//single organismal cell-cell adhesion;GO:0014004//microglia differentiation;GO:0007166//cell surface r…	gi|34452173|ref|NP_000878.2|/0/integrin alpha-X isoform 2 precursor [Homo sapiens]
5967	821	311.083	47.6067	-2.70807	Down	0.857822	REG1A	regenerating family member 1 alpha	K06560|1|5e-17|90.1|lgi:LOTGIDRAFT_235549|mannose receptor, C type	-	GO:0005102//receptor binding	GO:0008283//cell proliferation	gi|29725633|ref|NP_002900.2|/7.41554e-96/lithostathine-1-alpha precursor [Homo sapiens]
2214	2204	27.2167	4.05333	-2.74731	Down	0.809057	FCGR3A	Fc fragment of IgG receptor IIIa	K06463|1|2e-149|532|hsa:2214|low affinity immunoglobulin gamma Fc region receptor III	GO:0009986//cell surface;GO:0031224//intrinsic component of membrane;GO:0031224//intrinsic component of membrane;GO:0009986//cell surface;GO:0031224//intrinsic component of membrane;GO:0009986//cell surface;GO:0031224//intrinsic component of membrane;GO:0009986//cell surface;GO:0031224//intrinsic component of membrane	GO:0019865//immunoglobulin binding;GO:0019865//immunoglobulin binding;GO:0019865//immunoglobulin binding;GO:0019865//immunoglobulin binding;GO:0019865//immunoglobulin binding	GO:0002682//regulation of immune system process;GO:0002682//regulation of immune system process;GO:0002682//regulation of immune system process;GO:0002682//regulation of immune system process	gi|194378676|dbj|BAG63503.1|/0/unnamed protein product [Homo sapiens]
6369	360	135.687	20.0967	-2.75525	Down	0.853947	CCL24	C-C motif chemokine ligand 24	K05514|1|8e-65|246|hsa:6369|C-C motif chemokine, other	GO:0044421	GO:0005125//cytokine activity	GO:0001525//angiogenesis;GO:0022604//regulation of cell morphogenesis;GO:0001935//endothelial cell proliferation;GO:0030041//actin filament polymerization;GO:0006954//inflammatory response;GO:0032321;GO:0030595//leukocyte chemotaxis	gi|22165427|ref|NP_002982.2|/4.24556e-64/C-C motif chemokine 24 precursor [Homo sapiens]
6349	997	23.4467	3.18	-2.88228	Down	0.80707	CCL3L1	C-C motif chemokine ligand 3 like 1	K05408|1|2e-33|145|hsa:414062|C-C motif chemokine 3	GO:0044444//cytoplasmic part;GO:0044421;GO:0044444//cytoplasmic part;GO:0044421	GO:0004697//protein kinase C activity;GO:0048020//CCR chemokine receptor binding;GO:0005125//cytokine activity;GO:0060229//lipase activator activity;GO:0004697//protein kinase C activity;GO:0048020//CCR chemokine receptor binding;GO:0005125//cytokine activity;GO:0060229//lipase activator activity	GO:0043065//positive regulation of apoptotic process;GO:0010467//gene expression;GO:0006954//inflammatory response;GO:0070555//response to interleukin-1;GO:0006996//organelle organization;GO:0006796//phosphate-containing compound metabolic process;GO:0034341//response to interferon-gamma;GO:0008347//glial cell migration;GO:0019233//sensory perception of pain;GO:0043410//positive regulation of MAP…	gi|27477072|ref|NP_066286.1|/9.52176e-33/C-C motif chemokine 3-like 1 precursor [Homo sapiens]
3491	2295	55.8133	7.46667	-2.90207	Down	0.846575	CYR61	cysteine rich angiogenic inducer 61	K05719|1|0.0|746|hsa:3491|integrin beta 1;K06493|1|0.0|746|hsa:3491|integrin beta 3;K06588|1|0.0|746|hsa:3491|integrin beta 5;K06829|1|0.0|746|hsa:3491|cysteine rich protein 61	-	GO:0005102//receptor binding;GO:0005539//glycosaminoglycan binding;GO:0019838//growth factor binding	GO:0010810//regulation of cell-substrate adhesion;GO:0006915//apoptotic process;GO:0008284//positive regulation of cell proliferation;GO:0043062//extracellular structure organization;GO:0016337//single organismal cell-cell adhesion;GO:0043408//regulation of MAPK cascade;GO:0016049//cell growth;GO:0051094//positive regulation of developmental process;GO:0016477//cell migration;GO:0046513//ceramide…	gi|31542331|ref|NP_001545.2|/0/protein CYR61 precursor [Homo sapiens]
140828	4924	21.12	2.80333	-2.91339	Down	0.800896	LINC00261	long intergenic non-protein coding RNA 261	-	-	-	-	-
5950	941	28.47	3.62333	-2.97405	Down	0.821935	RBP4	retinol binding protein 4	K18271|1|7e-112|405|pon:100442076|retinol-binding protein 4	GO:0032991//macromolecular complex;GO:0044421	GO:0005501//retinoid binding;GO:0046983//protein dimerization activity;GO:0005319//lipid transporter activity	GO:0001501//skeletal system development;GO:0003206//cardiac chamber morphogenesis;GO:0001523//retinoid metabolic process;GO:0033500//carbohydrate homeostasis;GO:0043010//camera-type eye development;GO:0008406//gonad development;GO:0050796//regulation of insulin secretion;GO:0048305//immunoglobulin secretion;GO:0008285//negative regulation of cell proliferation;GO:0043434//response to peptide horm…	gi|530394088|ref|XP_005270080.1|/5.12362e-118/PREDICTED: retinol-binding protein 4 isoform X1 [Homo sapiens]
5968	812	39.3533	4.94667	-2.99196	Down	0.837762	REG1B	regenerating family member 1 beta	K06560|1|1e-17|92.4|ccw:104689211|mannose receptor, C type	-	GO:0005102//receptor binding	GO:0008283//cell proliferation	gi|10835248|ref|NP_006498.1|/8.88841e-86/lithostathine-1-beta precursor [Homo sapiens]
4502	466	451.567	55.03	-3.03665	Down	0.875379	MT2A	metallothionein 2A	K14739|1|5e-14|78.6|ocu:100343299|metallothionein 1/2	GO:0005737//cytoplasm	GO:0046914//transition metal ion binding	GO:0050789;GO:0071345//cellular response to cytokine stimulus;GO:0036017//response to erythropoietin;GO:0036015;GO:0042493//response to drug;GO:0010043//response to zinc ion	gi|635116499|ref|XP_007981228.1|/7.64629e-18/PREDICTED: metallothionein-2-like [Chlorocebus sabaeus]
84666	594	123.787	13.9133	-3.15332	Down	0.870252	RETNLB	resistin like beta	K13438|1|5e-23|109|cge:100769021|resistin	-	GO:0005102//receptor binding	GO:0044699	gi|635122011|ref|XP_007984076.1|/6.50742e-61/PREDICTED: resistin-like beta isoform X1 [Chlorocebus sabaeus]
1510	2322	34.4533	3.84333	-3.16421	Down	0.839575	CTSE	cathepsin E	K01382|1|0.0|779|hsa:1510|cathepsin E [EC:3.4.23.34]	GO:0043231//intracellular membrane-bounded organelle;GO:0043231//intracellular membrane-bounded organelle;GO:0043231//intracellular membrane-bounded organelle	GO:0042802//identical protein binding;GO:0004175//endopeptidase activity;GO:0042802//identical protein binding;GO:0004175//endopeptidase activity;GO:0042802//identical protein binding;GO:0004175//endopeptidase activity	GO:0002478;GO:0044707;GO:0016485//protein processing;GO:0002478;GO:0044707;GO:0016485//protein processing;GO:0002478;GO:0044707;GO:0016485//protein processing	gi|194388784|dbj|BAG60360.1|/7.33464e-170/unnamed protein product [Homo sapiens]
11012	1267.17	29.0467	3.06667	-3.24363	Down	0.836185	KLK11	kallikrein related peptidase 11	K09620|1|2e-155|550|pps:100968573|kallikrein 11 [EC:3.4.21.-]	GO:0043231//intracellular membrane-bounded organelle;GO:0043231//intracellular membrane-bounded organelle;GO:0043231//intracellular membrane-bounded organelle;GO:0043231//intracellular membrane-bounded organelle	GO:0004175//endopeptidase activity;GO:0004175//endopeptidase activity;GO:0004175//endopeptidase activity;GO:0004175//endopeptidase activity	GO:0019538//protein metabolic process;GO:0019538//protein metabolic process;GO:0019538//protein metabolic process;GO:0019538//protein metabolic process	gi|21618357|ref|NP_659196.1|/9.47565e-145/kallikrein-11 isoform 2 [Homo sapiens]
50486	978	82.9867	8.75	-3.24552	Down	0.870427	G0S2	G0/G1 switch 2	-	-	-	-	gi|488528049|ref|XP_004455833.1|/4.59285e-32/PREDICTED: uncharacterized protein LOC101438973 [Dasypus novemcinctus]
9332	4175.18	23.31	2.41	-3.27384	Down	0.823595	CD163	CD163 molecule	K06545|1|0.0|2279|pps:100987178|CD163 antigen	-	-	-	gi|344179110|ref|NP_004235.4|/0/scavenger receptor cysteine-rich type 1 protein M130 isoform a precursor [Homo sapiens]
6348	813	40.01	4.08	-3.29372	Down	0.851945	CCL3	C-C motif chemokine ligand 3	K05408|1|7e-55|216|nle:100594017|C-C motif chemokine 3	GO:0044444//cytoplasmic part;GO:0044421	GO:0004697//protein kinase C activity;GO:0048020//CCR chemokine receptor binding;GO:0005125//cytokine activity;GO:0060229//lipase activator activity	GO:0043065//positive regulation of apoptotic process;GO:0010467//gene expression;GO:0006954//inflammatory response;GO:0070555//response to interleukin-1;GO:0006996//organelle organization;GO:0006796//phosphate-containing compound metabolic process;GO:0034341//response to interferon-gamma;GO:0008347//glial cell migration;GO:0019233//sensory perception of pain;GO:0043410//positive regulation of MAP…	gi|114671857|ref|XP_001172226.1|/2.54105e-56/PREDICTED: c-C motif chemokine 3-like 1-like, partial [Pan troglodytes]
3306	2802	37.6233	3.72333	-3.33696	Down	0.853059	HSPA2	heat shock protein family A (Hsp70) member 2	K03283|1|0.0|1137|rro:104678425|heat shock 70kDa protein 1/8;K06758|1|0.0|1137|rro:104678425|L1 cell adhesion molecule like protein	GO:0043073//germ cell nucleus;GO:0000794//condensed nuclear chromosome;GO:0005891//voltage-gated calcium channel complex	GO:0032550;GO:0005515//protein binding;GO:0008289//lipid binding	GO:0007127//meiosis I;GO:0031660//regulation of cyclin-dependent protein serine/threonine kinase activity involved in G2/M transition of mitotic cell cycle;GO:0035966//response to topologically incorrect protein;GO:0022411;GO:0007281//germ cell development	gi|13676857|ref|NP_068814.2|/0/heat shock-related 70 kDa protein 2 [Homo sapiens]
2212	2426	38.3467	3.77	-3.34646	Down	0.854038	FCGR2A	Fc fragment of IgG receptor IIa	K06472|1|2e-157|558|hsa:2212|low affinity immunoglobulin gamma Fc region receptor II-a	GO:0044424;GO:0031224//intrinsic component of membrane;GO:0044424;GO:0031224//intrinsic component of membrane	GO:0038023//signaling receptor activity;GO:0019865//immunoglobulin binding;GO:0038023//signaling receptor activity;GO:0019865//immunoglobulin binding	GO:0002376//immune system process;GO:0002376//immune system process	gi|18089164|gb|AAH20823.1|/4.88138e-158/Fc fragment of IgG, low affinity IIa, receptor (CD32) [Homo sapiens]
5918	1056.74	61.22	5.96	-3.36062	Down	0.868796	RARRES1	retinoic acid receptor responder 1	-	GO:0031224//intrinsic component of membrane;GO:0031224//intrinsic component of membrane	-	GO:0008283//cell proliferation;GO:0008283//cell proliferation	gi|119599081|gb|EAW78675.1|/2.68868e-153/retinoic acid receptor responder (tazarotene induced) 1, isoform CRA_a [Homo sapiens]
25984	2228	36.13	3.5	-3.36777	Down	0.851823	KRT23	keratin 23	K07604|1|2e-140|501|pps:100990255|type I keratin, acidic	GO:0043234//protein complex;GO:0043234//protein complex	-	-	gi|27894339|ref|NP_056330.3|/0/keratin, type I cytoskeletal 23 isoform 1 [Homo sapiens]
6280	586	452.457	42.7133	-3.40502	Down	0.889106	S100A9	S100 calcium binding protein A9	K17274|1|7e-10|65.5|ola:101155699|calpactin-1 light chain;K10384|2|8e-09|62.0|ptg:102970445|filaggrin;K01446|5|2e-08|60.5|pss:102448873|N-acetylmuramoyl-L-alanine amidase [EC:3.5.1.28]	GO:0031981//nuclear lumen;GO:0016020//membrane;GO:0043232;GO:0044421;GO:0044444//cytoplasmic part	GO:0046914//transition metal ion binding;GO:0060089;GO:0035325//Toll-like receptor binding;GO:0015631//tubulin binding;GO:0050542	GO:0051091//positive regulation of sequence-specific DNA binding transcription factor activity;GO:0006915//apoptotic process;GO:0001816//cytokine production;GO:0007154//cell communication;GO:0030036//actin cytoskeleton organization;GO:0006882//cellular zinc ion homeostasis;GO:0010038//response to metal ion;GO:0012502//induction of programmed cell death;GO:0006954//inflammatory response;GO:0097305…	gi|297280058|ref|XP_001110408.2|/3.80722e-70/PREDICTED: hypothetical protein LOC714690 isoform 2 [Macaca mulatta]
6362	798	32.9667	3.00333	-3.45637	Down	0.852726	CCL18	C-C motif chemokine ligand 18	K05514|1|1e-46|188|hsa:6362|C-C motif chemokine, other	GO:0044444//cytoplasmic part;GO:0044421	GO:0004697//protein kinase C activity;GO:0048020//CCR chemokine receptor binding;GO:0005125//cytokine activity;GO:0060229//lipase activator activity	GO:0043065//positive regulation of apoptotic process;GO:0010467//gene expression;GO:0006954//inflammatory response;GO:0070555//response to interleukin-1;GO:0006996//organelle organization;GO:0006796//phosphate-containing compound metabolic process;GO:0034341//response to interferon-gamma;GO:0008347//glial cell migration;GO:0019233//sensory perception of pain;GO:0043410//positive regulation of MAP…	gi|4506831|ref|NP_002979.1|/6.63e-46/C-C motif chemokine 18 precursor [Homo sapiens]
1441	3419	30.3233	2.65667	-3.51274	Down	0.849578	CSF3R	colony stimulating factor 3 receptor	K05061|1|0.0|1528|hsa:1441|granulocyte colony-stimulating factor receptor	GO:0016021//integral component of membrane;GO:0016021//integral component of membrane;GO:0016021//integral component of membrane	GO:0004888//transmembrane signaling receptor activity;GO:0004888//transmembrane signaling receptor activity;GO:0004888//transmembrane signaling receptor activity	GO:0030595//leukocyte chemotaxis;GO:0042476//odontogenesis;GO:0006950//response to stress;GO:0022610;GO:0007154//cell communication;GO:0030595//leukocyte chemotaxis;GO:0042476//odontogenesis;GO:0006950//response to stress;GO:0022610;GO:0007154//cell communication;GO:0030595//leukocyte chemotaxis;GO:0042476//odontogenesis;GO:0006950//response to stress;GO:0022610;GO:0007154//cell communication	gi|4503081|ref|NP_000751.1|/0/granulocyte colony-stimulating factor receptor isoform a precursor [Homo sapiens]
728655	500	67.24	5.87	-3.51789	Down	0.877298	HULC	hepatocellular carcinoma up-regulated long non-coding RNA	-	-	-	-	gi|119575646|gb|EAW55242.1|/2.65414e-33/hCG2042013, partial [Homo sapiens]
10631	3214.64	160.067	13.9633	-3.51896	Down	0.888765	POSTN	periostin, osteoblast specific factor	K06464|1|2e-170|602|lcm:102362551|integrin beta 2;K06588|1|2e-170|602|lcm:102362551|integrin beta 5;K19519|1|2e-170|602|lcm:102362551|transforming growth factor-beta-induced protein	GO:0031012//extracellular matrix;GO:0043231//intracellular membrane-bounded organelle;GO:0031012//extracellular matrix;GO:0043231//intracellular membrane-bounded organelle;GO:0031012//extracellular matrix;GO:0043231//intracellular membrane-bounded organelle;GO:0031012//extracellular matrix;GO:0043231//intracellular membrane-bounded organelle;GO:0031012//extracellular matrix;GO:0043231//intracellu…	GO:0005539//glycosaminoglycan binding;GO:0005539//glycosaminoglycan binding;GO:0005539//glycosaminoglycan binding;GO:0005539//glycosaminoglycan binding;GO:0005539//glycosaminoglycan binding;GO:0005539//glycosaminoglycan binding	GO:0043062//extracellular structure organization;GO:0048731//system development;GO:0007219//Notch signaling pathway;GO:0022610;GO:0043062//extracellular structure organization;GO:0048731//system development;GO:0022610;GO:0043062//extracellular structure organization;GO:0048731//system development;GO:0007219//Notch signaling pathway;GO:0022610;GO:0043062//extracellular structure organization;GO:00…	gi|209863034|ref|NP_001129408.1|/0/periostin isoform 4 precursor [Homo sapiens]
83998	1342.52	753.52	57.4133	-3.71419	Down	0.90316	REG4	regenerating family member 4	K06560|1|1e-14|83.6|fch:102060002|mannose receptor, C type	-	GO:0005488;GO:0005488;GO:0005488	-	gi|226823235|ref|NP_001152825.1|/1.10511e-65/regenerating islet-derived protein 4 isoform 2 precursor [Homo sapiens]
597	899	39.6167	2.78	-3.83295	Down	0.872573	BCL2A1	BCL2 related protein A1	K02162|1|3e-96|353|ggo:101151416|hematopoietic BCL2-related protein A1	GO:0044424;GO:0044424	GO:0005488;GO:0005488	GO:0006915//apoptotic process;GO:0006915//apoptotic process	gi|4757840|ref|NP_004040.1|/3.24247e-92/bcl-2-related protein A1 isoform 1 [Homo sapiens]
3557	1794	64.6833	4.30333	-3.90987	Down	0.890214	IL1RN	interleukin 1 receptor antagonist	K05481|1|4e-86|321|hsa:3557|interleukin 1 receptor antagonist	GO:0016020//membrane;GO:0005815//microtubule organizing center;GO:0043231//intracellular membrane-bounded organelle;GO:0044421	GO:0005152//interleukin-1 receptor antagonist activity;GO:0005149//interleukin-1 receptor binding	GO:0014047//glutamate secretion;GO:0044703;GO:0001960//negative regulation of cytokine-mediated signaling pathway;GO:0007611//learning or memory;GO:0002526//acute inflammatory response;GO:0006915//apoptotic process;GO:0002437//inflammatory response to antigenic stimulus;GO:0022408//negative regulation of cell-cell adhesion;GO:0043406//positive regulation of MAP kinase activity;GO:0030072//peptide…	gi|27894319|ref|NP_776214.1|/1.92843e-85/interleukin-1 receptor antagonist protein isoform 1 precursor [Homo sapiens]
5650	1934	18.6133	1.22	-3.93138	Down	0.832696	KLK7	kallikrein related peptidase 7	K08668|1|2e-129|465|ggo:101148068|kallikrein 7 (chymotryptic, stratum corneum) [EC:3.4.21.117]	GO:0042599//lamellar body;GO:0042599//lamellar body;GO:0042599//lamellar body;GO:0042599//lamellar body	GO:0004175//endopeptidase activity;GO:0004175//endopeptidase activity;GO:0004175//endopeptidase activity;GO:0004175//endopeptidase activity	GO:0019538//protein metabolic process;GO:0009888//tissue development;GO:0019538//protein metabolic process;GO:0009888//tissue development;GO:0019538//protein metabolic process;GO:0009888//tissue development;GO:0019538//protein metabolic process;GO:0009888//tissue development	gi|341823646|ref|NP_001230055.1|/1.30162e-134/kallikrein-7 isoform 3 [Homo sapiens]
1066	2021	46.6567	2.78333	-4.0672	Down	0.885238	CES1	carboxylesterase 1	K01044|1|0.0|1123|hsa:1066|carboxylesterase 1 [EC:3.1.1.1]	-	-	-	gi|68508965|ref|NP_001020365.1|/0/liver carboxylesterase 1 isoform b precursor [Homo sapiens]
4312	1974.81	73.7167	4.25667	-4.11419	Down	0.898973	MMP1	matrix metallopeptidase 1	K01388|1|0.0|870|ptr:451510|matrix metalloproteinase-1 (interstitial collagenase) [EC:3.4.24.7];K05719|1|0.0|870|ptr:451510|integrin beta 1	GO:0031012//extracellular matrix;GO:0031012//extracellular matrix	GO:0004175//endopeptidase activity;GO:0046914//transition metal ion binding;GO:0004175//endopeptidase activity;GO:0046914//transition metal ion binding	GO:0043062//extracellular structure organization;GO:0022411;GO:0019538//protein metabolic process;GO:0002376//immune system process;GO:0032963//collagen metabolic process;GO:0007599//hemostasis;GO:0043062//extracellular structure organization;GO:0022411;GO:0019538//protein metabolic process;GO:0002376//immune system process;GO:0032963//collagen metabolic process;GO:0007599//hemostasis	gi|54697154|gb|AAV38949.1|/0/matrix metalloproteinase 1 (interstitial collagenase) [Homo sapiens]
5054	3207	87.0633	4.58667	-4.24655	Down	0.90658	SERPINE1	serpin peptidase inhibitor, clade E (nexin, plasminogen activator inhibitor type 1), member 1	K03982|1|0.0|740|nle:100588010|plasminogen activator inhibitor-1	GO:0031091//platelet alpha granule;GO:0016020//membrane;GO:0044421	GO:0004866//endopeptidase inhibitor activity;GO:0019899//enzyme binding	GO:0010466//negative regulation of peptidase activity;GO:0001775//cell activation;GO:0016525//negative regulation of angiogenesis;GO:0030195//negative regulation of blood coagulation;GO:0006915//apoptotic process;GO:0007178//transmembrane receptor protein serine/threonine kinase signaling pathway;GO:0009966//regulation of signal transduction;GO:0032102;GO:0030194//positive regulation of blood coa…	gi|635139637|ref|XP_008016670.1|/0/PREDICTED: plasminogen activator inhibitor 1 isoform X2 [Chlorocebus sabaeus]
414062	780	42.57	2.02	-4.39741	Down	0.89418	CCL3L3	C-C motif chemokine ligand 3 like 3	K05408|1|1e-54|215|nle:100594017|C-C motif chemokine 3	GO:0044444//cytoplasmic part;GO:0044421	GO:0004697//protein kinase C activity;GO:0048020//CCR chemokine receptor binding;GO:0005125//cytokine activity;GO:0060229//lipase activator activity	GO:0043065//positive regulation of apoptotic process;GO:0010467//gene expression;GO:0006954//inflammatory response;GO:0070555//response to interleukin-1;GO:0006996//organelle organization;GO:0006796//phosphate-containing compound metabolic process;GO:0034341//response to interferon-gamma;GO:0008347//glial cell migration;GO:0019233//sensory perception of pain;GO:0043410//positive regulation of MAP…	gi|114671857|ref|XP_001172226.1|/3.98379e-56/PREDICTED: c-C motif chemokine 3-like 1-like, partial [Pan troglodytes]
27290	386	1798.12	84.77	-4.40679	Down	0.926412	SPINK4	serine peptidase inhibitor, Kazal type 4	K06254|1|8e-06|50.8|tca:100141763|agrin;K06491|1|8e-06|50.8|tca:100141763|neural cell adhesion molecule;K06778|1|8e-06|50.8|tca:100141763|receptor-type tyrosine-protein phosphatase S [EC:3.1.3.48];K06788|1|8e-06|50.8|tca:100141763|coxsackievirus and adenovirus receptor	-	-	-	gi|7657453|ref|NP_055286.1|/1.03145e-38/serine protease inhibitor Kazal-type 4 precursor [Homo sapiens]
6279	525.27	132.673	5.10333	-4.70029	Down	0.926238	S100A8	S100 calcium binding protein A8	K17274|1|7e-07|55.1|ola:101155699|calpactin-1 light chain	GO:0016020//membrane;GO:0043232;GO:0044421;GO:0044444//cytoplasmic part;GO:0016020//membrane;GO:0043232;GO:0044421;GO:0044444//cytoplasmic part;GO:0016020//membrane;GO:0043232;GO:0044421;GO:0044444//cytoplasmic part;GO:0016020//membrane;GO:0043232;GO:0044421;GO:0044444//cytoplasmic part;GO:0016020//membrane;GO:0043232;GO:0044421;GO:0044444//cytoplasmic part	GO:0046914//transition metal ion binding;GO:0035325//Toll-like receptor binding;GO:0015631//tubulin binding;GO:0050542;GO:0046914//transition metal ion binding;GO:0035325//Toll-like receptor binding;GO:0015631//tubulin binding;GO:0050542;GO:0046914//transition metal ion binding;GO:0035325//Toll-like receptor binding;GO:0015631//tubulin binding;GO:0050542;GO:0046914//transition metal ion binding;G…	GO:0007010//cytoskeleton organization;GO:0051091//positive regulation of sequence-specific DNA binding transcription factor activity;GO:0006915//apoptotic process;GO:0001816//cytokine production;GO:0006882//cellular zinc ion homeostasis;GO:0010038//response to metal ion;GO:0012502//induction of programmed cell death;GO:0006954//inflammatory response;GO:0097305//response to alcohol;GO:0016049//cel…	gi|426331617|ref|XP_004026775.1|/2.65624e-64/PREDICTED: protein S100-A8 [Gorilla gorilla gorilla]
3553	1498	147.007	5.57333	-4.7212	Down	0.927368	IL1B	interleukin 1 beta	K04519|1|4e-145|516|hsa:3553|interleukin 1 beta	GO:0044421;GO:0016023//cytoplasmic, membrane-bounded vesicle	GO:0005126//cytokine receptor binding	GO:0007067//mitotic nuclear division;GO:0006915//apoptotic process;GO:0014070//response to organic cyclic compound;GO:0046683//response to organophosphorus;GO:0001934//positive regulation of protein phosphorylation;GO:0002237//response to molecule of bacterial origin;GO:0042108//positive regulation of cytokine biosynthetic process;GO:0006809//nitric oxide biosynthetic process;GO:0030595//leukocyt…	gi|119594013|gb|EAW73607.1|/1.24033e-147/interleukin 1, beta, isoform CRA_c [Homo sapiens]
54097	1384	23.8567	0.896667	-4.73368	Down	0.876722	FAM3B	family with sequence similarity 3 member B	K09666|1|1e-15|87.0|cbr:CBG13870|beta-1,2-N-acetylglucosaminyltransferase [EC:2.4.1.-]	GO:0044421;GO:0044421	GO:0005102//receptor binding;GO:0005102//receptor binding	GO:0030072//peptide hormone secretion;GO:0012501//programmed cell death;GO:0030072//peptide hormone secretion;GO:0012501//programmed cell death	gi|402862320|ref|XP_003895514.1|/2.70392e-110/PREDICTED: protein FAM3B isoform 2 [Papio anubis]
27121	835	37.53	1.36333	-4.78283	Down	0.900968	DKK4	dickkopf WNT signaling pathway inhibitor 4	K02165|1|9e-135|481|hsa:27121|dickkopf	-	-	GO:0032502//developmental process;GO:0016055//Wnt signaling pathway	gi|7657025|ref|NP_055235.1|/4.16786e-134/dickkopf-related protein 4 precursor [Homo sapiens]
2357	1334	38.5167	1.30667	-4.88152	Down	0.904858	FPR1	formyl peptide receptor 1	K04172|1|0.0|695|hsa:2357|formyl peptide receptor 1	GO:0031224//intrinsic component of membrane;GO:0043231//intracellular membrane-bounded organelle;GO:0031224//intrinsic component of membrane;GO:0043231//intracellular membrane-bounded organelle	GO:0005488;GO:0008528//G-protein coupled peptide receptor activity;GO:0005488;GO:0008528//G-protein coupled peptide receptor activity	GO:0006468//protein phosphorylation;GO:0019932//second-messenger-mediated signaling;GO:0006801//superoxide metabolic process;GO:0042221//response to chemical;GO:0007187//G-protein coupled receptor signaling pathway, coupled to cyclic nucleotide second messenger;GO:0006468//protein phosphorylation;GO:0019932//second-messenger-mediated signaling;GO:0006801//superoxide metabolic process;GO:0042221//…	gi|4503779|ref|NP_002020.1|/0/fMet-Leu-Phe receptor [Homo sapiens]
574414	1234	15.4933	0.516667	-4.90627	Down	0.849063	PRR9	proline rich 9	-	-	-	-	gi|403302816|ref|XP_003942048.1|/3.12551e-58/PREDICTED: uncharacterized protein LOC101031141 [Saimiri boliviensis boliviensis]
652995	2314	75.21	2.35333	-4.99815	Down	0.926807	UCA1	urothelial cancer associated 1 (non-protein coding)	-	-	-	-	gi|82494646|gb|ABB79954.1|/2.90162e-27/UCA1 protein [Homo sapiens]
6698	657	16.9667	0.513333	-5.04666	Down	0.860886	SPRR1A	small proline rich protein 1A	-	GO:0005856//cytoskeleton;GO:0005856//cytoskeleton	GO:0005515//protein binding;GO:0005515//protein binding	GO:0030216//keratinocyte differentiation;GO:0006464//cellular protein modification process;GO:0030216//keratinocyte differentiation;GO:0006464//cellular protein modification process	gi|297663532|ref|XP_002810227.1|/3.26461e-23/PREDICTED: cornifin-A isoform 1 [Pongo abelii]
54210	1440	18.2067	0.536667	-5.0843	Down	0.867044	TREM1	triggering receptor expressed on myeloid cells 1	K14362|1|9e-123|442|pps:100977244|triggering receptor expressed on myeloid cells 1	GO:0031224//intrinsic component of membrane;GO:0031224//intrinsic component of membrane;GO:0031224//intrinsic component of membrane	-	GO:0007599//hemostasis;GO:0007165//signal transduction;GO:0006955//immune response;GO:0007599//hemostasis;GO:0007165//signal transduction;GO:0006955//immune response;GO:0007599//hemostasis;GO:0007165//signal transduction;GO:0006955//immune response	gi|336088680|ref|NP_001229518.1|/9.88374e-120/triggering receptor expressed on myeloid cells 1 isoform 2 precursor [Homo sapiens]
101928353	673	31.19	0.913333	-5.0938	Down	0.902022	EVADR	uncharacterized LOC101928353	-	-	-	-	gi|119617848|gb|EAW97442.1|/2.07209e-17/hCG2015015 [Homo sapiens]
6372	1677	28.17	0.793333	-5.15009	Down	0.898033	CXCL6	C-X-C motif chemokine ligand 6	K05506|1|1e-38|163|hsa:6372|C-X-C motif chemokine 5/6	GO:0005576//extracellular region	GO:0005488	GO:0006952//defense response;GO:0008283//cell proliferation;GO:0042221//response to chemical;GO:0007154//cell communication	gi|119626095|gb|EAX05690.1|/2.36538e-41/chemokine (C-X-C motif) ligand 6 (granulocyte chemotactic protein 2) [Homo sapiens]
5008	1876	25.89	0.703333	-5.20204	Down	0.894203	OSM	oncostatin M	K05418|1|5e-133|477|hsa:5008|oncostatin M	GO:0044421;GO:0005887//integral component of plasma membrane;GO:0044421;GO:0005887//integral component of plasma membrane	GO:0005126//cytokine receptor binding;GO:0005126//cytokine receptor binding	GO:0001934//positive regulation of protein phosphorylation;GO:0007260//tyrosine phosphorylation of STAT protein;GO:0006366//transcription from RNA polymerase II promoter;GO:0002526//acute inflammatory response;GO:0040007//growth;GO:0012501//programmed cell death;GO:0046879//hormone secretion;GO:0008283//cell proliferation;GO:0000165//MAPK cascade;GO:0007126//meiotic nuclear division;GO:0002376//i…	gi|530420128|ref|XP_005261680.1|/9.5721e-136/PREDICTED: oncostatin-M isoform X1 [Homo sapiens]
2215	2002	35.9867	0.97	-5.21333	Down	0.911206	FCGR3B	Fc fragment of IgG receptor IIIb	K06463|1|0.0|639|pon:100453994|low affinity immunoglobulin gamma Fc region receptor III	GO:0031224//intrinsic component of membrane;GO:0009986//cell surface;GO:0031224//intrinsic component of membrane;GO:0009986//cell surface;GO:0031224//intrinsic component of membrane;GO:0009986//cell surface;GO:0031224//intrinsic component of membrane;GO:0031224//intrinsic component of membrane	GO:0019865//immunoglobulin binding;GO:0019865//immunoglobulin binding;GO:0019865//immunoglobulin binding;GO:0019865//immunoglobulin binding	GO:0002682//regulation of immune system process;GO:0002682//regulation of immune system process;GO:0002682//regulation of immune system process	gi|22477184|gb|AAH36723.1|/6.98096e-145/Fc fragment of IgG, low affinity IIIa, receptor (CD16a) [Homo sapiens]
4314	1906	54.11	1.38	-5.29316	Down	0.926587	MMP3	matrix metallopeptidase 3	K01394|1|0.0|918|hsa:4314|matrix metalloproteinase-3 (stromelysin 1, progelatinase) [EC:3.4.24.17]	GO:0043227//membrane-bounded organelle;GO:0031012//extracellular matrix;GO:0044421	GO:0004175//endopeptidase activity;GO:0046914//transition metal ion binding	GO:0016477//cell migration;GO:0043062//extracellular structure organization;GO:0022411;GO:0019538//protein metabolic process;GO:0032963//collagen metabolic process;GO:0043200//response to amino acid	gi|4505217|ref|NP_002413.1|/0/stromelysin-1 preproprotein [Homo sapiens]
8843	2152	31.8067	0.796667	-5.31921	Down	0.908438	HCAR3	hydroxycarboxylic acid receptor 3	K08402|1|0.0|777|hsa:8843|G protein-coupled receptor 109	GO:0016021//integral component of membrane	GO:0001608	GO:0001781//neutrophil apoptotic process;GO:0007166//cell surface receptor signaling pathway;GO:0009895;GO:0046887//positive regulation of hormone secretion	gi|157738694|ref|NP_006009.2|/0/hydroxycarboxylic acid receptor 3 [Homo sapiens]
5473	1307	26.77	0.646667	-5.37145	Down	0.900475	PPBP	pro-platelet basic protein	K10029|1|1e-53|212|hsa:5473|platelet basic protein	GO:0031091//platelet alpha granule;GO:0044421	GO:0015149//hexose transmembrane transporter activity;GO:0005125//cytokine activity	GO:0006952//defense response;GO:0002283//neutrophil activation involved in immune response;GO:0008645//hexose transport;GO:0006887//exocytosis;GO:0048522//positive regulation of cellular process;GO:0007599//hemostasis;GO:0030595//leukocyte chemotaxis	gi|4505981|ref|NP_002695.1|/7.34138e-53/platelet basic protein preproprotein [Homo sapiens]
6556	3865	23.83	0.506667	-5.5556	Down	0.89801	SLC11A1	solute carrier family 11 member 1	K12347|1|0.0|944|hsa:6556|natural resistance-associated macrophage protein	GO:0000323//lytic vacuole;GO:0019867//outer membrane;GO:0016021//integral component of membrane;GO:0030666//endocytic vesicle membrane;GO:0005770//late endosome;GO:0030667//secretory granule membrane	GO:0022890//inorganic cation transmembrane transporter activity;GO:0042802//identical protein binding;GO:0046873//metal ion transmembrane transporter activity	GO:0015691//cadmium ion transport;GO:0044710;GO:0048871//multicellular organismal homeostasis;GO:0002286//T cell activation involved in immune response;GO:0006996//organelle organization;GO:0001562//response to protozoan;GO:0043092;GO:0042742//defense response to bacterium;GO:0002274;GO:0044403//symbiosis, encompassing mutualism through parasitism;GO:0001819//positive regulation of cytokine produ…	gi|1000997|dbj|BAA08907.1|/0/Nramp [Homo sapiens]
3576	1718	439.523	8.77667	-5.64612	Down	0.956346	CXCL8	C-X-C motif chemokine ligand 8	K10030|1|1e-39|167|pon:100437111|interleukin 8	GO:0044464;GO:0044421	GO:0005125//cytokine activity;GO:0045236//CXCR chemokine receptor binding	GO:0007186//G-protein coupled receptor signaling pathway;GO:0071363//cellular response to growth factor stimulus;GO:0032496//response to lipopolysaccharide;GO:0002274;GO:0007155//cell adhesion;GO:0050927//positive regulation of positive chemotaxis;GO:0006898//receptor-mediated endocytosis;GO:0002690//positive regulation of leukocyte chemotaxis;GO:0008283//cell proliferation;GO:0034612//response t…	gi|10834978|ref|NP_000575.1|/5.0985e-39/interleukin-8 precursor [Homo sapiens]
147920	618	32.6433	0.603333	-5.75769	Down	0.918904	IGFL2	IGF like family member 2	-	-	-	-	gi|205361124|ref|NP_001128585.1|/1.23611e-68/insulin growth factor-like family member 2 isoform b precursor [Homo sapiens]
338442	2082	29.6667	0.503333	-5.88118	Down	0.91653	HCAR2	hydroxycarboxylic acid receptor 2	K08402|1|0.0|682|rro:104666306|G protein-coupled receptor 109	GO:0016021//integral component of membrane	GO:0001608	GO:0001781//neutrophil apoptotic process;GO:0007166//cell surface receptor signaling pathway;GO:0009895;GO:0046887//positive regulation of hormone secretion	gi|390468308|ref|XP_003733916.1|/0/PREDICTED: LOW QUALITY PROTEIN: hydroxycarboxylic acid receptor 3 [Callithrix jacchus]
5655	2985	83.67	0.973333	-6.42563	Down	0.956149	KLK10	kallikrein related peptidase 10	K09619|1|1e-151|539|hsa:5655|kallikrein 10 [EC:3.4.21.-]	-	GO:0004175//endopeptidase activity;GO:0004175//endopeptidase activity;GO:0004175//endopeptidase activity	GO:0019538//protein metabolic process;GO:0044763;GO:0019538//protein metabolic process;GO:0044763;GO:0019538//protein metabolic process;GO:0044763	gi|635040796|ref|XP_007995926.1|/6.40947e-163/PREDICTED: kallikrein-10 isoform X4 [Chlorocebus sabaeus]
6696	1616	131.327	0.946667	-7.11609	Down	0.96955	SPP1	secreted phosphoprotein 1	K05719|1|5e-117|424|ggo:101139661|integrin beta 1;K06250|1|5e-117|424|ggo:101139661|secreted phosphoprotein 1;K06493|1|5e-117|424|ggo:101139661|integrin beta 3	GO:0044464;GO:0044421;GO:0031982//vesicle;GO:0044421;GO:0044444//cytoplasmic part;GO:0031982//vesicle;GO:0044421;GO:0044444//cytoplasmic part;GO:0031982//vesicle;GO:0044421;GO:0044444//cytoplasmic part;GO:0044464;GO:0044421	GO:0005488;GO:0005102//receptor binding;GO:0005102//receptor binding;GO:0005102//receptor binding;GO:0005488	GO:0051716//cellular response to stimulus;GO:0009888//tissue development;GO:0009605//response to external stimulus;GO:0007155//cell adhesion;GO:0048518;GO:0065008;GO:0051239;GO:0001893//maternal placenta development;GO:0014070//response to organic cyclic compound;GO:0030154//cell differentiation;GO:0050794//regulation of cellular process;GO:0006950//response to stress;GO:0009888//tissue developme…	gi|426344917|ref|XP_004039150.1|/2.57497e-127/PREDICTED: osteopontin isoform 1 [Gorilla gorilla gorilla]
